# Supplementary material for: Single-cell RNA sequencing reveals heterogeneous tumor and immune cell populations in early-stage lung adenocarcinomas harboring EGFR mutations
Source: Oncogene. 2020 Nov 3;40(2):355–68. doi: 10.1038/s41388-020-01528-0 (PMC7808940; doi:10.1038/s41388-020-01528-0)
Supplement: Supplementary file 2 — Supplementary Table S5 [file 41388_2020_1528_MOESM2_ESM.xlsx]

## Sheet: Supplementary table S5
Supplementary table S5 The list of 15414 genes used in InferCNV analysis
Gene	Chromosome	From	To
PCDH11Y	chrY	5000226	5742224
PLCXD1	chrX	276322	303356
GTPBP6	chrX	304529	318819
LINC00685	chrX	320990	321851
PPP2R3B	chrX	333963	386955
CSF2RA	chrX	1268800	1310381
IL3RA	chrX	1336616	1382689
SLC25A6	chrX	1386152	1392724
ASMTL-AS1	chrX	1401769	1414028
ASMTL	chrX	1403139	1453762
P2RY8	chrX	1462572	1537107
AKAP17A	chrX	1591593	1602514
DHRSX	chrX	2219516	2502805
ZBED1	chrX	2486414	2500967
CD99	chrX	2691179	2741309
GYG2	chrX	2828788	2882820
ARSD	chrX	2903970	2929351
ARSE	chrX	2934632	2968310
LINC01546	chrX	3271820	3284653
MXRA5	chrX	3308565	3346641
PRKX	chrX	3604370	3713608
PUDP	chrX	7048920	7148190
STS	chrX	7219456	7354810
VCX	chrX	7842262	7844143
PNPLA4	chrX	7898247	7927739
ANOS1	chrX	8528874	8732186
TBL1X	chrX	9463295	9719743
GPR143	chrX	9725346	9786297
SHROOM2	chrX	9786456	9949443
WWC3	chrX	10015562	10144478
CLCN4	chrX	10156945	10237660
MID1	chrX	10445310	10833654
HCCS	chrX	11111301	11123078
ARHGAP6	chrX	11137543	11665701
MSL3	chrX	11758159	11775753
PRPS2	chrX	12791355	12824222
TLR7	chrX	12867083	12890380
TLR8	chrX	12906620	12923169
TMSB4X	chrX	12975108	12977227
EGFL6	chrX	13569605	13633575
TCEANC	chrX	13653189	13681964
RAB9A	chrX	13689125	13710506
TRAPPC2	chrX	13712244	13734635
OFD1	chrX	13734745	13769353
GPM6B	chrX	13771031	13938638
GEMIN8	chrX	14008279	14029893
FANCB	chrX	14843407	14873069
MOSPD2	chrX	14873441	14922327
ASB9	chrX	15235288	15270467
PIGA	chrX	15319451	15335580
PIR	chrX	15384799	15493564
ACE2	chrX	15561033	15602148
TMEM27	chrX	15627318	15665031
CA5B	chrX	15688830	15788409
ZRSR2	chrX	15790472	15823260
AP1S2	chrX	15825806	15854931
CTPS2	chrX	16588003	16712936
SYAP1	chrX	16719632	16765336
TXLNG	chrX	16786427	16844519
RBBP7	chrX	16839283	16870414
REPS2	chrX	16946691	17153280
NHS	chrX	17375420	17735994
SCML1	chrX	17737449	17754988
LINC01456	chrX	17970197	18104644
SCML2	chrX	18239314	18354727
CDKL5	chrX	18425583	18653629
PHKA2	chrX	18892300	18984598
ADGRG2	chrX	18989309	19122637
PDHA1	chrX	19343893	19361705
SH3KBP1	chrX	19533975	19887601
MAP7D2	chrX	20006713	20116917
EIF1AX	chrX	20124518	20141844
RPS6KA3	chrX	20149911	20267100
CNKSR2	chrX	21374418	21654695
KLHL34	chrX	21654690	21658330
MBTPS2	chrX	21839636	21885424
YY2	chrX	21855987	21858727
SMS	chrX	21940573	21994835
PHEX	chrX	22032441	22251310
PTCHD1	chrX	23334016	23404372
PRDX4	chrX	23664262	23686399
ACOT9	chrX	23702253	23766475
SAT1	chrX	23783173	23786226
APOO	chrX	23833353	23907934
KLHL15	chrX	23983720	24027186
EIF2S3	chrX	24054716	24077971
ZFX	chrX	24149173	24216255
PDK3	chrX	24465221	24539837
PCYT1B	chrX	24558087	24672677
POLA1	chrX	24693919	24996986
ARX	chrX	25003694	25016420
CXorf21	chrX	30558824	30577844
GK	chrX	30653359	30731456
GK-AS1	chrX	30699998	30724174
TAB3	chrX	30827442	30975084
DMD	chrX	31097677	33339441
TMEM47	chrX	34627064	34657288
CFAP47	chrX	35919734	36385319
PRRG1	chrX	37349275	37457295
LANCL3	chrX	37571569	37684463
XK	chrX	37685759	37732130
CYBB	chrX	37780011	37813461
DYNLT3	chrX	37836757	37847637
SYTL5	chrX	38006582	38128819
SRPX	chrX	38149336	38220924
RPGR	chrX	38269163	38327564
TSPAN7	chrX	38561370	38688920
MID1IP1	chrX	38801432	38806537
LINC01281	chrX	39304956	39327362
BCOR	chrX	40049815	40177329
ATP6AP2	chrX	40579372	40606848
CXorf38	chrX	40626921	40647554
MED14	chrX	40648306	40735858
MED14OS	chrX	40735400	40738701
USP9X	chrX	41085635	41236579
DDX3X	chrX	41333348	41364472
CASK	chrX	41514934	41923463
GPR34	chrX	41688973	41697277
GPR82	chrX	41724155	41730135
MAOA	chrX	43654907	43746824
MAOB	chrX	43766611	43882447
EFHC2	chrX	44147882	44343672
FUNDC1	chrX	44523639	44543001
KDM6A	chrX	44873177	45112602
CXorf36	chrX	45148374	45200901
MIR222HG	chrX	45745211	45770274
LINC01186	chrX	46325924	46327645
KRBOX4	chrX	46446857	46497422
ZNF674	chrX	46497727	46545457
ZNF674-AS1	chrX	46545493	46548408
CHST7	chrX	46573784	46598408
SLC9A7	chrX	46599252	46759172
RP2	chrX	46836940	46882358
JADE3	chrX	46912276	47061242
RGN	chrX	47078355	47093314
NDUFB11	chrX	47142216	47145504
RBM10	chrX	47144869	47186813
UBA1	chrX	47190861	47215128
CDK16	chrX	47217860	47229997
USP11	chrX	47232690	47248328
ZNF41	chrX	47445879	47482946
LINC01560	chrX	47483571	47484823
ARAF	chrX	47561100	47571920
TIMP1	chrX	47582313	47586789
CFP	chrX	47623172	47630305
ELK1	chrX	47635521	47650604
UXT	chrX	47651798	47659161
ZNF81	chrX	47836902	48002561
ZNF182	chrX	47974851	48003978
ZNF630	chrX	47983356	48071658
SSX5	chrX	48186220	48196763
SLC38A5	chrX	48458537	48470256
FTSJ1	chrX	48476021	48486364
PORCN	chrX	48508962	48520814
EBP	chrX	48521158	48528716
TBC1D25	chrX	48539457	48562609
RBM3	chrX	48574449	48579066
WDR13	chrX	48590042	48608867
WAS	chrX	48676596	48691427
SUV39H1	chrX	48695554	48709012
GLOD5	chrX	48761750	48773648
HDAC6	chrX	48801377	48824982
PCSK1N	chrX	48831094	48835633
TIMM17B	chrX	48893447	48898143
PQBP1	chrX	48897912	48903143
SLC35A2	chrX	48903180	48911958
PIM2	chrX	48913182	48919024
OTUD5	chrX	48922028	48958386
GRIPAP1	chrX	48973720	49002264
TFE3	chrX	49028726	49043486
CCDC120	chrX	49053572	49069857
PRAF2	chrX	49071156	49074071
WDR45	chrX	49071470	49101170
GPKOW	chrX	49113389	49123801
MAGIX	chrX	49162564	49168483
PLP2	chrX	49171926	49175239
PRICKLE3	chrX	49175264	49186528
SYP	chrX	49187804	49200259
CACNA1F	chrX	49205063	49233371
CCDC22	chrX	49235467	49250526
FOXP3	chrX	49250436	49264826
PPP1R3F	chrX	49269843	49301461
USP27X-AS1	chrX	49876724	49879241
USP27X	chrX	49879948	49882565
CLCN5	chrX	49922615	50099235
SHROOM4	chrX	50591647	50814302
GSPT2	chrX	51743431	51746232
MAGED1	chrX	51803007	51902357
XAGE2	chrX	52369030	52375680
XAGE1A	chrX	52495676	52500812
XAGE1B	chrX	52512077	52520803
TSPYL2	chrX	53082367	53088540
KDM5C	chrX	53191321	53225422
IQSEC2	chrX	53225828	53321328
SMC1A	chrX	53374149	53422728
RIBC1	chrX	53422690	53431120
HSD17B10	chrX	53431258	53434373
HUWE1	chrX	53532096	53686729
PHF8	chrX	53936676	54048958
FAM120C	chrX	54068324	54183281
WNK3	chrX	54192823	54358642
TSR2	chrX	54440401	54445487
GNL3L	chrX	54530211	54561071
MAGED2	chrX	54807599	54816012
APEX2	chrX	55000357	55009057
FAM104B	chrX	55143102	55161310
MTRNR2L10	chrX	55181391	55182920
MAGEH1	chrX	55452105	55453566
USP51	chrX	55484616	55489202
RRAGB	chrX	55717739	55758774
KLF8	chrX	56232421	56287889
UBQLN2	chrX	56563639	56567868
SPIN3	chrX	56818298	56995827
SPIN2B	chrX	57118551	57121546
FAAH2	chrX	57286706	57489196
ZXDB	chrX	57591652	57597545
ZXDA	chrX	57906708	57910820
SPIN4	chrX	63347228	63351344
ARHGEF9	chrX	63634967	63809274
AMER1	chrX	64185117	64205744
ASB12	chrX	64224196	64230631
ZC4H2	chrX	64915802	65034713
LAS1L	chrX	65512582	65534775
MSN	chrX	65588377	65741931
VSIG4	chrX	66021738	66040125
EDA2R	chrX	66595637	66639298
AR	chrX	67544032	67730619
OPHN1	chrX	68042344	68433913
YIPF6	chrX	68498323	68537285
STARD8	chrX	68647666	68725842
EFNB1	chrX	68828997	68842147
PJA1	chrX	69160851	69165793
EDA	chrX	69616067	70039469
OTUD6A	chrX	70062491	70064179
IGBP1	chrX	70133449	70166324
PDZD11	chrX	70286595	70290514
KIF4A	chrX	70290090	70420832
DLG3	chrX	70444861	70505490
DLG3-AS1	chrX	70452958	70455994
SNX12	chrX	71056332	71073426
FOXO4	chrX	71096197	71103535
CXorf65	chrX	71103889	71106788
IL2RG	chrX	71107404	71112108
MED12	chrX	71118556	71142454
ZMYM3	chrX	71239624	71255146
NONO	chrX	71283192	71301168
TAF1	chrX	71366239	71532374
OGT	chrX	71533083	71575897
CXCR3	chrX	71615916	71618517
LINC00891	chrX	71697196	71706455
NHSL2	chrX	71910818	72161750
PIN4	chrX	72181353	72302926
ERCC6L	chrX	72204657	72239047
CITED1	chrX	72301638	72307187
HDAC8	chrX	72329516	72573103
PHKA1	chrX	72578814	72714319
NAP1L6	chrX	73126037	73128080
NAP1L2	chrX	73212299	73214848
CHIC1	chrX	73563200	73687102
TSIX	chrX	73792205	73829231
XIST	chrX	73820651	73852753
JPX	chrX	73944184	74070408
FTX	chrX	73946555	74293574
SLC16A2	chrX	74421461	74533917
RLIM	chrX	74585217	74614617
ABCB7	chrX	75053172	75156732
UPRT	chrX	75274085	75304600
ZDHHC15	chrX	75368427	75523502
PBDC1	chrX	76172936	76178204
MAGEE1	chrX	76427724	76431353
ATRX	chrX	77504878	77786269
MAGT1	chrX	77826364	77895593
COX7B	chrX	77899438	77907373
ATP7A	chrX	77910656	78050395
PGK1	chrX	78065188	78129296
TAF9B	chrX	78129748	78139706
CYSLTR1	chrX	78271464	78327691
P2RY10	chrX	78945332	78961954
GPR174	chrX	79170972	79172229
ITM2A	chrX	79360384	79367667
BRWD3	chrX	80670854	80809688
HMGN5	chrX	81113701	81201942
SH3BGRL	chrX	81201943	81298547
RPS6KA6	chrX	84058346	84187907
HDX	chrX	84317874	84502479
APOOL	chrX	85003826	85093316
ZNF711	chrX	85244032	85273362
CHM	chrX	85861180	86047562
PCDH11X	chrX	91779261	92623230
DIAPH2	chrX	96684663	97604997
RPA4	chrX	96883908	96885467
DIAPH2-AS1	chrX	97431286	97642589
TSPAN6	chrX	100627109	100639991
SRPX2	chrX	100644166	100675788
SYTL4	chrX	100674491	100732123
CSTF2	chrX	100820359	100840932
XKRX	chrX	100913445	100929433
TRMT2B	chrX	101009346	101052116
CENPI	chrX	101098218	101163681
TIMM8A	chrX	101345661	101349196
BTK	chrX	101349447	101390796
GLA	chrX	101397803	101407925
HNRNPH2	chrX	101408295	101414133
ARMCX4	chrX	101418287	101533459
ARMCX1	chrX	101550531	101554700
ARMCX6	chrX	101615118	101618001
ARMCX3	chrX	101622797	101627843
ARMCX2	chrX	101655281	101659891
ZMAT1	chrX	101882288	101932031
BEX5	chrX	102153708	102156057
ARMCX5	chrX	102599168	102604159
GPRASP1	chrX	102651366	102659083
GPRASP2	chrX	102712176	102717733
BHLHB9	chrX	102720688	102753540
LINC00630	chrX	102769161	102885406
RAB40AL	chrX	102937272	102938300
BEX1	chrX	103062651	103064240
NXF3	chrX	103075810	103093125
BEX4	chrX	103215092	103217246
TCEAL8	chrX	103252995	103255203
BEX2	chrX	103309346	103311046
TCEAL4	chrX	103576231	103587736
TCEAL3	chrX	103607451	103629690
TCEAL1	chrX	103628704	103630953
MORF4L2	chrX	103675496	103688158
MORF4L2-AS1	chrX	103687284	103691772
RAB9B	chrX	103822322	103832228
SLC25A53	chrX	104099214	104157027
FAM199X	chrX	104166620	104195902
NRK	chrX	105822543	105958610
MUM1L1	chrX	106168305	106208956
CXorf57	chrX	106611930	106679442
RNF128	chrX	106693794	106796993
TBC1D8B	chrX	106802680	106876145
MORC4	chrX	106813871	107000244
RBM41	chrX	107064420	107118823
NUP62CL	chrX	107123427	107206433
PIH1D3	chrX	107206632	107244243
FRMPD3	chrX	107522450	107605251
PRPS1	chrX	107628424	107651026
TSC22D3	chrX	107713221	107777342
MID2	chrX	107825755	107927193
VSIG1	chrX	108044970	108079184
PSMD10	chrX	108084207	108091618
ATG4A	chrX	108091668	108154671
COL4A5	chrX	108439844	108697545
NXT2	chrX	109535781	109544690
ACSL4	chrX	109624244	109733403
TMEM164	chrX	110002631	110182734
AMMECR1	chrX	110194186	110440233
ALG13	chrX	111665811	111760649
LHFPL1	chrX	112630648	112680054
AMOT	chrX	112774503	112840815
HTR2C	chrX	114584078	114910061
LRCH2	chrX	115110616	115234072
PLS3	chrX	115561174	115650861
DANT2	chrX	115917271	115969089
SLC6A14	chrX	116436622	116461458
CT83	chrX	116461682	116463003
KLHL13	chrX	117897813	118117340
WDR44	chrX	118346073	118449961
DOCK11	chrX	118495898	118686163
IL13RA1	chrX	118727572	118794539
LINC01285	chrX	118839554	118919669
LONRF3	chrX	118974614	119018355
PGRMC1	chrX	119236245	119244466
SLC25A43	chrX	119399060	119454478
SLC25A5	chrX	119468400	119471319
CXorf56	chrX	119538149	119565408
UBE2A	chrX	119574467	119591083
NKRF	chrX	119588337	119605895
2019-09-06	chrX	119615724	119693370
SOWAHD	chrX	119758613	119760164
UPF3B	chrX	119805311	119852998
RNF113A	chrX	119870475	119871827
NDUFA1	chrX	119871487	119876662
AKAP14	chrX	119895837	119920716
NKAP	chrX	119920672	119943772
RHOXF1-AS1	chrX	120036236	120146854
ZBTB33	chrX	120250752	120258398
TMEM255A	chrX	120258650	120311556
LAMP2	chrX	120427827	120469365
CUL4B	chrX	120524609	120575794
MCTS1	chrX	120594010	120621074
C1GALT1C1	chrX	120625793	120630150
GLUD2	chrX	121047588	121050080
THOC2	chrX	123600561	123733056
XIAP	chrX	123859724	123913979
STAG2	chrX	123960212	124422664
SH2D1A	chrX	124227868	124373197
PRR32	chrX	126819764	126821786
SMARCA1	chrX	129446501	129523500
OCRL	chrX	129539849	129592561
APLN	chrX	129645259	129654937
SASH3	chrX	129779979	129795201
ZDHHC9	chrX	129803288	129843909
UTP14A	chrX	129906121	129929761
BCORL1	chrX	129981107	130058083
ELF4	chrX	130064874	130110716
AIFM1	chrX	130129362	130165887
RAB33A	chrX	130171649	130184870
ZNF280C	chrX	130202711	130268899
SLC25A14	chrX	130339888	130373361
RBMX2	chrX	130401969	130413343
ENOX2	chrX	130623369	130903317
IGSF1	chrX	131273506	131578899
FIRRE	chrX	131691530	131830643
STK26	chrX	132023265	132075943
RAP2C	chrX	132203024	132219480
RAP2C-AS1	chrX	132217147	132432862
MBNL3	chrX	132369317	132489968
HS6ST2	chrX	132626016	132961395
GPC4	chrX	133300103	133415490
GPC3	chrX	133535745	133985895
CCDC160	chrX	134237047	134246207
PHF6	chrX	134373253	134428791
HPRT1	chrX	134460153	134520513
MIR503HG	chrX	134543337	134546632
PLAC1	chrX	134565838	134764322
FAM122B	chrX	134769566	134797232
FAM122C	chrX	134796789	134854610
MOSPD1	chrX	134887626	134915267
SMIM10	chrX	134990938	134992473
ZNF75D	chrX	135248920	135344087
ZNF449	chrX	135344796	135363152
SMIM10L2A	chrX	135421943	135428074
MMGT1	chrX	135962070	135974063
SLC9A6	chrX	135973841	136047269
FHL1	chrX	136146702	136211359
MAP7D3	chrX	136213220	136256482
HTATSF1	chrX	136497079	136512346
VGLL1	chrX	136532152	136556807
CD40LG	chrX	136648193	136660390
ARHGEF6	chrX	136665547	136782088
RBMX	chrX	136848004	136880764
FGF13	chrX	138614731	139222777
ATP11C	chrX	139726346	139945276
LINC00632	chrX	140709767	140772679
LDOC1	chrX	141175745	141177125
MAGEC1	chrX	141903894	141909388
SLITRK4	chrX	143622790	143635777
FMR1	chrX	147911951	147951125
AFF2	chrX	148500619	149000663
IDS	chrX	149476990	149521096
LINC00893	chrX	149527591	149540959
CXorf40A	chrX	149540355	149550510
TMEM185A	chrX	149596556	149631912
CXorf40B	chrX	149929527	149938811
LINC00894	chrX	149938628	150224580
MAMLD1	chrX	150361422	150514178
MTM1	chrX	150568619	150673322
MTMR1	chrX	150692971	150765103
CD99L2	chrX	150766337	150898816
HMGB3	chrX	150980509	150990775
VMA21	chrX	151396515	151409364
GABRE	chrX	151953124	151974680
GABRA3	chrX	152166234	152451358
CETN2	chrX	152826973	152830777
NSDHL	chrX	152830967	152869729
ZNF185	chrX	152914442	152973480
PNMA5	chrX	152988824	152994127
PNMA3	chrX	153056409	153060467
PNMA6A	chrX	153072482	153075018
ZNF275	chrX	153334155	153360110
ZFP92	chrX	153418322	153426481
HAUS7	chrX	153447666	153495516
BGN	chrX	153494939	153509554
FAM58A	chrX	153587919	153600045
DUSP9	chrX	153642492	153651326
PNCK	chrX	153669730	153689010
SLC6A8	chrX	153688099	153696593
BCAP31	chrX	153700497	153724697
ABCD1	chrX	153724868	153744762
SRPK3	chrX	153776412	153785732
IDH3G	chrX	153785766	153794523
SSR4	chrX	153793516	153798505
PDZD4	chrX	153802166	153830565
ARHGAP4	chrX	153907367	153934999
NAA10	chrX	153929242	153935223
RENBP	chrX	153935263	153944691
HCFC1	chrX	153947553	153971807
TMEM187	chrX	153972327	153983195
IRAK1	chrX	154010500	154019980
MECP2	chrX	154021573	154137103
FLNA	chrX	154348524	154374638
EMD	chrX	154379197	154381523
DNASE1L1	chrX	154401238	154412112
TAZ	chrX	154411518	154421726
CH17-340M24.3	chrX	154424380	154428479
ATP6AP1	chrX	154428632	154436516
GDI1	chrX	154436913	154443467
FAM50A	chrX	154444126	154450654
PLXNA3	chrX	154458281	154477779
LAGE3	chrX	154477769	154479257
UBL4A	chrX	154483717	154486670
SLC10A3	chrX	154487306	154490690
FAM3A	chrX	154506159	154516242
G6PD	chrX	154531391	154547572
IKBKG	chrX	154541199	154565046
GAB3	chrX	154675249	154751583
DKC1	chrX	154762742	154777689
MPP1	chrX	154778684	154821007
F8	chrX	154835788	155026940
F8A1	chrX	154886349	154888061
FUNDC2	chrX	155025980	155060303
CMC4	chrX	155061622	155071362
BRCC3	chrX	155071420	155123074
VBP1	chrX	155197007	155239817
RAB39B	chrX	155258241	155264589
CLIC2	chrX	155276211	155334657
F8A3	chrX	155456914	155458672
TMLHE-AS1	chrX	155466540	155611616
TMLHE	chrX	155490115	155669944
SPRY3	chrX	155767812	155782459
VAMP7	chrX	155881293	155943769
IL9R	chrX	155997581	156010817
FO538757.2	chr1	182696	184174
LINC00115	chr1	826206	827522
FAM41C	chr1	868071	876903
SAMD11	chr1	923928	944581
NOC2L	chr1	944204	959309
KLHL17	chr1	960587	965715
PLEKHN1	chr1	966497	975865
PERM1	chr1	975204	982093
HES4	chr1	998962	1000172
ISG15	chr1	1001138	1014541
AGRN	chr1	1020123	1056118
RNF223	chr1	1070966	1074307
C1orf159	chr1	1081818	1116361
TTLL10	chr1	1173884	1197935
TNFRSF18	chr1	1203508	1206691
TNFRSF4	chr1	1211326	1214138
SDF4	chr1	1216908	1232031
B3GALT6	chr1	1232265	1235041
UBE2J2	chr1	1253909	1273885
SCNN1D	chr1	1280436	1292029
ACAP3	chr1	1292376	1309609
PUSL1	chr1	1308567	1311677
CPTP	chr1	1324756	1328897
TAS1R3	chr1	1331314	1335306
DVL1	chr1	1335276	1349350
MXRA8	chr1	1352689	1361777
AURKAIP1	chr1	1373730	1375495
CCNL2	chr1	1385711	1399328
MRPL20	chr1	1401908	1407313
ANKRD65	chr1	1418420	1421769
VWA1	chr1	1434861	1442882
ATAD3C	chr1	1449689	1470158
ATAD3B	chr1	1471769	1497848
ATAD3A	chr1	1512151	1534687
TMEM240	chr1	1535174	1540453
SSU72	chr1	1541673	1574869
MIB2	chr1	1615415	1630610
MMP23B	chr1	1632095	1635263
CDK11B	chr1	1635227	1659012
SLC35E2B	chr1	1659529	1692728
CDK11A	chr1	1702730	1724324
SLC35E2	chr1	1724838	1745992
NADK	chr1	1751232	1780457
GNB1	chr1	1785285	1891117
TMEM52	chr1	1917590	1919273
CFAP74	chr1	1921951	2003837
PRKCZ	chr1	2050470	2185395
FAAP20	chr1	2184461	2212720
SKI	chr1	2228695	2310119
MORN1	chr1	2321253	2391707
RER1	chr1	2391775	2405444
PEX10	chr1	2403964	2413797
PLCH2	chr1	2425980	2505530
PANK4	chr1	2508533	2526628
HES5	chr1	2528745	2530245
TNFRSF14	chr1	2555639	2565382
FAM213B	chr1	2586491	2591469
MMEL1	chr1	2590639	2632990
TTC34	chr1	2635976	2801717
LINC00982	chr1	3059615	3068437
PRDM16	chr1	3069168	3438621
ARHGEF16	chr1	3454426	3481113
MEGF6	chr1	3489920	3611495
TPRG1L	chr1	3625002	3630127
WRAP73	chr1	3630767	3652761
TP73	chr1	3652520	3736201
TP73-AS1	chr1	3736943	3737103
SMIM1	chr1	3772788	3775982
LRRC47	chr1	3778558	3796504
CEP104	chr1	3812081	3857214
DFFB	chr1	3857267	3885429
C1orf174	chr1	3889125	3900293
LINC01134	chr1	3900372	3917225
NPHP4	chr1	5862811	5992473
KCNAB2	chr1	5991466	6101193
RNF207	chr1	6205475	6221299
ICMT	chr1	6221193	6235972
LINC00337	chr1	6236240	6239444
GPR153	chr1	6247346	6260975
ACOT7	chr1	6264269	6394391
HES2	chr1	6412418	6424670
ESPN	chr1	6424788	6461370
TNFRSF25	chr1	6461151	6466195
PLEKHG5	chr1	6466092	6520061
NOL9	chr1	6521347	6554535
ZBTB48	chr1	6580001	6589280
KLHL21	chr1	6590724	6614607
PHF13	chr1	6613685	6624033
THAP3	chr1	6624866	6635586
DNAJC11	chr1	6634168	6701924
CAMTA1	chr1	6785324	7769706
VAMP3	chr1	7771269	7781432
PER3	chr1	7784320	7845177
UTS2	chr1	7843083	7853512
TNFRSF9	chr1	7915894	7943165
PARK7	chr1	7954291	7985505
ERRFI1	chr1	8004404	8026308
SLC45A1	chr1	8317826	8344167
RERE	chr1	8352397	8817643
ENO1	chr1	8861002	8879249
ENO1-AS1	chr1	8878835	8879894
SLC2A5	chr1	9035107	9088478
GPR157	chr1	9100305	9129170
MIR34AHG	chr1	9148011	9196983
H6PD	chr1	9234775	9271337
SPSB1	chr1	9292880	9369532
SLC25A33	chr1	9539482	9585179
TMEM201	chr1	9588922	9614873
PIK3CD	chr1	9651732	9729114
PIK3CD-AS2	chr1	9672426	9687555
CLSTN1	chr1	9729026	9824526
CTNNBIP1	chr1	9848276	9910336
LZIC	chr1	9922113	9943407
NMNAT1	chr1	9943428	9985501
RBP7	chr1	9997206	10016020
UBE4B	chr1	10032832	10181239
KIF1B	chr1	10210805	10381603
PGD	chr1	10398592	10420144
DFFA	chr1	10456522	10472526
PEX14	chr1	10472288	10630758
CASZ1	chr1	10636604	10796650
C1orf127	chr1	10946471	10982037
TARDBP	chr1	11012344	11026420
SRM	chr1	11054584	11060024
EXOSC10	chr1	11066618	11099881
MTOR	chr1	11106535	11262507
UBIAD1	chr1	11273206	11296049
FBXO2	chr1	11637018	11655785
FBXO44	chr1	11654375	11663327
FBXO6	chr1	11664124	11674354
MAD2L2	chr1	11674480	11691650
DRAXIN	chr1	11691729	11725857
AGTRAP	chr1	11736084	11754802
C1orf167	chr1	11761787	11789585
MTHFR	chr1	11785723	11806920
CLCN6	chr1	11806096	11843144
NPPA-AS1	chr1	11841017	11848079
KIAA2013	chr1	11919591	11926428
PLOD1	chr1	11934205	11975538
MFN2	chr1	11980181	12013514
MIIP	chr1	12019466	12032045
TNFRSF8	chr1	12063377	12144207
TNFRSF1B	chr1	12167003	12209228
VPS13D	chr1	12230067	12512047
DHRS3	chr1	12567910	12617731
C1orf158	chr1	12746215	12763699
PDPN	chr1	13583465	13617957
PRDM2	chr1	13700198	13825079
KAZN	chr1	13892792	15118043
TMEM51-AS1	chr1	15111815	15152464
TMEM51	chr1	15152532	15220480
FHAD1	chr1	15247272	15400283
EFHD2	chr1	15409895	15430343
CELA2A	chr1	15456728	15472091
CELA2B	chr1	15465909	15491400
CASP9	chr1	15490832	15526534
DNAJC16	chr1	15526813	15592379
AGMAT	chr1	15572353	15585110
DDI2	chr1	15617500	15669044
PLEKHM2	chr1	15684332	15734769
SLC25A34	chr1	15736405	15741396
FBLIM1	chr1	15756607	15786594
UQCRHL	chr1	15807169	15809348
FLJ37453	chr1	15834474	15848147
SPEN	chr1	15847864	15940460
ZBTB17	chr1	15941869	15976132
HSPB7	chr1	16014028	16019594
CLCNKA	chr1	16018875	16034050
CLCNKB	chr1	16043736	16057308
EPHA2	chr1	16124337	16156087
ARHGEF19	chr1	16197854	16212609
RSG1	chr1	16231700	16237162
FBXO42	chr1	16246839	16352454
SZRD1	chr1	16352575	16398145
NECAP2	chr1	16440672	16460078
NBPF1	chr1	16562319	16613562
CROCC	chr1	16740273	16972979
MFAP2	chr1	16974502	16980835
ATP13A2	chr1	16985958	17011928
SDHB	chr1	17018722	17054170
PADI2	chr1	17066761	17119435
PADI1	chr1	17205126	17246005
RCC2	chr1	17406760	17439724
ARHGEF10L	chr1	17539835	17697874
IGSF21	chr1	18107746	18378483
KLHDC7A	chr1	18480982	18486126
ALDH4A1	chr1	18871430	18902781
IFFO2	chr1	18904281	18956686
UBR4	chr1	19074506	19210276
EMC1	chr1	19215664	19251552
MRTO4	chr1	19251539	19260128
AKR7A3	chr1	19282558	19289250
AKR7A2	chr1	19303965	19312146
PQLC2	chr1	19312326	19329300
CAPZB	chr1	19338776	19485539
MINOS1	chr1	19596977	19629821
NBL1	chr1	19640554	19658456
TMCO4	chr1	19682213	19799945
OTUD3	chr1	19882513	19912945
PLA2G2A	chr1	19975431	19980416
PLA2G5	chr1	20028179	20091190
PLA2G2D	chr1	20111939	20119566
UBXN10-AS1	chr1	20184242	20186486
UBXN10	chr1	20186085	20196048
CAMK2N1	chr1	20482391	20486220
MUL1	chr1	20499448	20508161
CDA	chr1	20588948	20618908
PINK1	chr1	20633455	20651511
PINK1-AS	chr1	20642657	20652193
DDOST	chr1	20651767	20661544
KIF17	chr1	20664014	20718017
HP1BP3	chr1	20742661	20787323
EIF4G3	chr1	20806292	21176888
ECE1	chr1	21217247	21345504
NBPF3	chr1	21440128	21485005
ALPL	chr1	21509372	21578412
RAP1GAP	chr1	21596215	21669363
USP48	chr1	21678298	21783606
HSPG2	chr1	21822245	21937297
LINC00339	chr1	22024558	22031223
CDC42	chr1	22052627	22092946
WNT4	chr1	22117305	22143969
ZBTB40	chr1	22451851	22531157
C1QA	chr1	22636506	22639608
C1QC	chr1	22643630	22648110
C1QB	chr1	22652762	22661538
EPHB2	chr1	22710839	22921500
KDM1A	chr1	23019448	23083689
LUZP1	chr1	23084023	23177808
LINC01355	chr1	23281309	23286752
HNRNPR	chr1	23303771	23344336
ZNF436	chr1	23359448	23369442
ZNF436-AS1	chr1	23368997	23371839
TCEA3	chr1	23381061	23424740
ASAP3	chr1	23428563	23484568
E2F2	chr1	23506430	23531220
ID3	chr1	23557918	23559794
MDS2	chr1	23581495	23640568
PITHD1	chr1	23778405	23788232
LYPLA2	chr1	23790970	23795539
GALE	chr1	23795599	23800804
HMGCL	chr1	23801885	23838620
FUCA1	chr1	23845077	23868294
CNR2	chr1	23870526	23913362
PNRC2	chr1	23959109	23963462
SRSF10	chr1	23964804	23980927
IL22RA1	chr1	24119771	24143121
IFNLR1	chr1	24154157	24187959
GRHL3	chr1	24319322	24364482
STPG1	chr1	24356999	24416934
NIPAL3	chr1	24415794	24472976
RCAN3	chr1	24502351	24541040
NCMAP	chr1	24556111	24609328
SRRM1	chr1	24631716	24673267
CLIC4	chr1	24745357	24844324
RUNX3	chr1	24899511	24965121
SYF2	chr1	25222679	25232502
RSRP1	chr1	25242237	25338213
TMEM50A	chr1	25337917	25362361
RHCE	chr1	25362249	25430192
TMEM57	chr1	25430858	25500209
LDLRAP1	chr1	25543580	25568886
MAN1C1	chr1	25617468	25786207
MTFR1L	chr1	25818640	25832942
AUNIP	chr1	25831913	25859458
PAQR7	chr1	25861210	25871253
STMN1	chr1	25884181	25906991
PAFAH2	chr1	25959767	25998157
PDIK1L	chr1	26111165	26125543
FAM110D	chr1	26159020	26163962
ZNF593	chr1	26169871	26170873
CNKSR1	chr1	26177403	26189886
CEP85	chr1	26234153	26279038
SH3BGRL3	chr1	26279176	26281522
UBXN11	chr1	26281328	26318363
CD52	chr1	26317957	26320523
ZNF683	chr1	26361634	26374522
DHDDS	chr1	26432282	26471294
HMGN2	chr1	26472450	26475972
RPS6KA1	chr1	26529761	26575030
ARID1A	chr1	26693236	26782104
PIGV	chr1	26787472	26798398
ZDHHC18	chr1	26826710	26857602
SFN	chr1	26863138	26864457
GPN2	chr1	26876133	26890297
GPATCH3	chr1	26890488	26900466
NUDC	chr1	26900238	26946862
NR0B2	chr1	26911489	26913966
KDF1	chr1	26949562	26960406
TRNP1	chr1	26993707	27000898
FAM46B	chr1	27005020	27012836
SLC9A1	chr1	27098815	27166981
WDTC1	chr1	27234516	27308633
TMEM222	chr1	27322145	27336400
SYTL1	chr1	27342020	27353937
MAP3K6	chr1	27355184	27366892
FCN3	chr1	27369112	27374824
CD164L2	chr1	27379176	27383380
WASF2	chr1	27404226	27490158
AHDC1	chr1	27534035	27604431
FGR	chr1	27612064	27635277
IFI6	chr1	27666061	27672218
FAM76A	chr1	27725979	27763122
STX12	chr1	27773183	27824452
PPP1R8	chr1	27830778	27851676
THEMIS2	chr1	27872543	27886685
RPA2	chr1	27891524	27914746
SMPDL3B	chr1	27934993	27959157
XKR8	chr1	27959462	27968096
EYA3	chr1	27970344	28088696
PTAFR	chr1	28147166	28193936
DNAJC8	chr1	28199456	28233025
ATPIF1	chr1	28236109	28246906
SESN2	chr1	28259527	28282491
MED18	chr1	28329002	28335967
PHACTR4	chr1	28369582	28500369
RCC1	chr1	28505943	28539300
TRNAU1AP	chr1	28553085	28578545
SNHG12	chr1	28578538	28582983
TAF12	chr1	28589323	28643085
RAB42	chr1	28592200	28595443
RNU11	chr1	28648600	28648733
GMEB1	chr1	28668732	28719353
YTHDF2	chr1	28736621	28769775
EPB41	chr1	28887091	29120046
SRSF4	chr1	29147743	29181987
MECR	chr1	29192873	29230942
PTPRU	chr1	29236516	29326813
MATN1-AS1	chr1	30718504	30726827
LAPTM5	chr1	30732469	30757820
SDC3	chr1	30869467	30908761
PUM1	chr1	30931506	31065991
SNRNP40	chr1	31259568	31296782
ZCCHC17	chr1	31296982	31364953
FABP3	chr1	31365625	31376850
SERINC2	chr1	31409565	31434680
TINAGL1	chr1	31576485	31587686
PEF1	chr1	31629862	31644896
COL16A1	chr1	31652247	31704319
ADGRB2	chr1	31727117	31764893
SPOCD1	chr1	31790422	31816051
PTP4A2	chr1	31906421	31944856
KHDRBS1	chr1	32013829	32060850
TMEM39B	chr1	32072031	32102866
KPNA6	chr1	32108038	32176568
TXLNA	chr1	32179686	32198285
CCDC28B	chr1	32200386	32205387
IQCC	chr1	32205661	32208687
DCDC2B	chr1	32209094	32216196
TMEM234	chr1	32214472	32222359
EIF3I	chr1	32221928	32231604
FAM167B	chr1	32247233	32248856
LCK	chr1	32251239	32286165
HDAC1	chr1	32292086	32333635
MARCKSL1	chr1	32333832	32336379
TSSK3	chr1	32351521	32364312
FAM229A	chr1	32361270	32364278
BSDC1	chr1	32365103	32394731
ZBTB8B	chr1	32465069	32496686
ZBTB8A	chr1	32539427	32605939
ZBTB8OS	chr1	32600172	32650903
RBBP4	chr1	32651142	32686211
SYNC	chr1	32680360	32703596
KIAA1522	chr1	32741885	32774970
YARS	chr1	32775237	32818153
S100PBP	chr1	32816767	32858879
FNDC5	chr1	32862268	32872482
HPCA	chr1	32885994	32898441
TMEM54	chr1	32894594	32901438
RNF19B	chr1	32936445	32964685
AK2	chr1	33007940	33080996
AZIN2	chr1	33081104	33120530
TRIM62	chr1	33145402	33182059
ZNF362	chr1	33256545	33300719
PHC2	chr1	33323623	33431052
ZSCAN20	chr1	33472645	33496507
SMIM12	chr1	34712737	34859816
GJB3	chr1	34781189	34786369
GJA4	chr1	34792998	34795747
DLGAP3	chr1	34865436	34929585
ZMYM6	chr1	34986165	35031968
ZMYM1	chr1	35059786	35115859
SFPQ	chr1	35176378	35193148
ZMYM4	chr1	35268967	35422058
KIAA0319L	chr1	35433490	35557950
NCDN	chr1	35557473	35567274
TFAP2E	chr1	35573370	35595328
PSMB2	chr1	35599544	35641844
C1orf216	chr1	35713875	35719472
CLSPN	chr1	35720218	35769967
AGO4	chr1	35808172	35857890
AGO1	chr1	35869808	35930528
AGO3	chr1	35930718	36072500
TEKT2	chr1	36084075	36088275
ADPRHL2	chr1	36088875	36093932
COL8A2	chr1	36095236	36125220
TRAPPC3	chr1	36136570	36156053
MAP7D1	chr1	36155579	36180849
THRAP3	chr1	36224416	36305357
SH3D21	chr1	36306387	36324886
EVA1B	chr1	36322031	36324154
STK40	chr1	36339624	36385896
LSM10	chr1	36391238	36397892
OSCP1	chr1	36415827	36450451
MRPS15	chr1	36455718	36464437
CSF3R	chr1	36466043	36483278
LINC01137	chr1	37454879	37474411
ZC3H12A	chr1	37474552	37484379
MEAF6	chr1	37492575	37514774
SNIP1	chr1	37534449	37554344
DNALI1	chr1	37556919	37566857
GNL2	chr1	37566816	37595935
C1orf109	chr1	37681570	37692249
CDCA8	chr1	37692418	37709719
EPHA10	chr1	37713880	37765133
MANEAL	chr1	37793802	37801137
YRDC	chr1	37802944	37808185
C1orf122	chr1	37806979	37809454
MTF1	chr1	37809567	37859620
INPP5B	chr1	37860697	37947057
SF3A3	chr1	37956975	37990921
FHL3	chr1	37996770	38005606
POU3F1	chr1	38044611	38046794
RRAGC	chr1	38838198	38859823
MYCBP	chr1	38862964	38874105
RHBDL2	chr1	38885807	38941799
AKIRIN1	chr1	38991223	39006059
NDUFS5	chr1	39026318	39034636
MACF1	chr1	39081316	39487177
PABPC4	chr1	39560816	39576790
HEYL	chr1	39624153	39639945
PPIE	chr1	39692182	39763914
BMP8B	chr1	39757182	39788861
OXCT2	chr1	39769523	39771348
TRIT1	chr1	39841022	39883511
MYCL	chr1	39895426	39902256
MFSD2A	chr1	39955112	39969968
CAP1	chr1	40040233	40072649
PPT1	chr1	40071461	40097727
RLF	chr1	40161373	40240921
TMCO2	chr1	40245947	40251691
ZMPSTE24	chr1	40258107	40294184
COL9A2	chr1	40300487	40317816
SMAP2	chr1	40344850	40423326
ZFP69B	chr1	40450102	40463718
ZFP69	chr1	40477215	40496343
EXO5	chr1	40508741	40516556
ZNF684	chr1	40531561	40548169
RIMS3	chr1	40620679	40665657
NFYC-AS1	chr1	40690380	40692066
NFYC	chr1	40691648	40771603
CITED4	chr1	40861051	40862366
CTPS1	chr1	40979335	41012565
SCMH1	chr1	41027200	41242154
FOXO6	chr1	41361922	41383590
EDN2	chr1	41478775	41484673
HIVEP3	chr1	41506365	42035925
FOXJ3	chr1	42176539	42335877
RIMKLA	chr1	42380795	42422578
ZMYND12	chr1	42430329	42456267
PPCS	chr1	42456117	42473385
CCDC30	chr1	42463330	42654664
PPIH	chr1	42658425	42676758
YBX1	chr1	42682427	42702349
P3H1	chr1	42746335	42767084
C1orf50	chr1	42767269	42775747
SVBP	chr1	42807052	42817252
ERMAP	chr1	42817124	42844989
ZNF691	chr1	42846573	42852477
SLC2A1	chr1	42925375	42959173
SLC2A1-AS1	chr1	42959049	42983358
FAM183A	chr1	43145153	43156396
EBNA1BP2	chr1	43164175	43270936
CFAP57	chr1	43172149	43254358
TMEM125	chr1	43269994	43274002
C1orf210	chr1	43281883	43285617
TIE1	chr1	43300993	43323108
CDC20	chr1	43358955	43363203
ELOVL1	chr1	43363397	43368074
MED8	chr1	43383917	43389808
SZT2	chr1	43389882	43454247
HYI	chr1	43451003	43453989
HYI-AS1	chr1	43453927	43456995
PTPRF	chr1	43525187	43623666
KDM4A	chr1	43650158	43705515
KDM4A-AS1	chr1	43699765	43708138
ST3GAL3	chr1	43705824	43931165
ARTN	chr1	43933320	43937241
IPO13	chr1	43946939	43968022
DPH2	chr1	43970000	43973369
ATP6V0B	chr1	43974487	43978295
B4GALT2	chr1	43978943	43991170
CCDC24	chr1	43991359	43996528
SLC6A9	chr1	43991500	44031467
DMAP1	chr1	44213455	44220681
ERI3	chr1	44221070	44355260
RNF220	chr1	44405194	44651724
TMEM53	chr1	44635238	44674555
C1orf228	chr1	44674692	44725591
KIF2C	chr1	44739818	44767767
BEST4	chr1	44783585	44787705
PLK3	chr1	44800225	44805990
TCTEX1D4	chr1	44805913	44806675
BTBD19	chr1	44808482	44815585
PTCH2	chr1	44819844	44843063
EIF2B3	chr1	44850522	44986722
HECTD3	chr1	45002540	45011329
UROD	chr1	45012147	45015575
ZSWIM5	chr1	45016399	45306209
LINC01144	chr1	45303910	45305619
HPDL	chr1	45326905	45328533
MUTYH	chr1	45329163	45340470
TOE1	chr1	45339670	45343975
TESK2	chr1	45343883	45491166
MMACHC	chr1	45500053	45513382
PRDX1	chr1	45511036	45523047
AKR1A1	chr1	45550543	45570049
NASP	chr1	45583846	45618904
CCDC17	chr1	45620044	45624057
GPBP1L1	chr1	45627304	45688113
TMEM69	chr1	45687214	45694443
IPP	chr1	45694324	45750650
MAST2	chr1	45786987	46036124
PIK3R3	chr1	46040140	46133036
TSPAN1	chr1	46175073	46185958
POMGNT1	chr1	46188682	46220305
LURAP1	chr1	46203334	46221261
RAD54L	chr1	46247688	46278473
LRRC41	chr1	46261196	46303608
UQCRH	chr1	46303631	46316776
NSUN4	chr1	46340177	46365152
FAAH	chr1	46394265	46413848
DMBX1	chr1	46506996	46514226
MKNK1	chr1	46557408	46616843
MOB3C	chr1	46607715	46616891
ATPAF1	chr1	46632737	46673867
EFCAB14	chr1	46675159	46719064
CYP4B1	chr1	46757838	46819413
CYP4X1	chr1	47023568	47050751
LINC00853	chr1	47179250	47180339
PDZK1IP1	chr1	47183593	47191044
STIL	chr1	47250139	47314147
CMPK1	chr1	47333797	47378839
FOXD2-AS1	chr1	47432133	47434641
FOXD2	chr1	47436017	47440691
SPATA6	chr1	48295372	48472208
AGBL4	chr1	48532855	50023913
BEND5	chr1	48727523	48776969
ELAVL4	chr1	50048014	50203786
DMRTA2	chr1	50417550	50423500
FAF1	chr1	50437028	50960263
CDKN2C	chr1	50960745	50974633
RNF11	chr1	51236271	51273455
TTC39A	chr1	51287258	51345116
TTC39A-AS1	chr1	51329654	51335324
EPS15	chr1	51354263	51519328
OSBPL9	chr1	51577179	51798427
NRDC	chr1	51789191	51878937
RAB3B	chr1	51907956	51990764
TXNDC12	chr1	52020131	52056171
KTI12	chr1	52032103	52033816
BTF3L4	chr1	52056125	52090716
ZFYVE9	chr1	52142094	52346686
CC2D1B	chr1	52345723	52366193
ORC1	chr1	52372829	52404459
PRPF38A	chr1	52404564	52420839
ZCCHC11	chr1	52408282	52553487
GPX7	chr1	52602372	52609051
FAM159A	chr1	52633344	52669683
COA7	chr1	52684451	52698366
ZYG11B	chr1	52726467	52827342
ZYG11A	chr1	52842511	52894998
ECHDC2	chr1	52895910	52927212
SCP2	chr1	52927229	53051703
PODN	chr1	53062052	53085502
SLC1A7	chr1	53087179	53142632
CPT2	chr1	53196429	53214197
C1orf123	chr1	53214099	53220617
MAGOH	chr1	53226892	53238610
LRP8	chr1	53242364	53328070
NDC1	chr1	53765460	53838860
YIPF1	chr1	53851719	53889834
DIO1	chr1	53891239	53911086
HSPB11	chr1	53916574	53945929
LRRC42	chr1	53946077	53968168
LDLRAD1	chr1	54007299	54018186
TMEM59	chr1	54026681	54053504
TCEANC2	chr1	54053587	54112519
CYB5RL	chr1	54169651	54200036
MRPL37	chr1	54184041	54225464
SSBP3	chr1	54225432	54413479
ACOT11	chr1	54542257	54639192
MROH7	chr1	54641754	54710266
TTC4	chr1	54715822	54742657
PARS2	chr1	54756898	54764514
TTC22	chr1	54779712	54801267
DHCR24	chr1	54849633	54887218
TMEM61	chr1	54980792	54992293
PCSK9	chr1	55039548	55064852
USP24	chr1	55066359	55215113
PLPP3	chr1	56494747	56645301
PRKAA2	chr1	56645322	56715335
C8A	chr1	56854806	56918221
C8B	chr1	56929210	56966140
OMA1	chr1	58415384	58546802
TACSTD2	chr1	58575423	58577773
MYSM1	chr1	58654739	58700092
JUN	chr1	58780788	58784327
LINC01135	chr1	58785160	58899594
LINC01358	chr1	58933643	59240555
FGGY	chr1	59296638	59810647
HOOK1	chr1	59814786	59876378
CYP2J2	chr1	59893308	59926790
C1orf87	chr1	59987269	60073770
NFIA	chr1	60865259	61462793
TM2D1	chr1	61681046	61725423
L1TD1	chr1	62194831	62212328
USP1	chr1	62436297	62451804
DOCK7	chr1	62454298	62688368
ATG4C	chr1	62784135	62865513
ALG6	chr1	63367590	63438562
ITGB3BP	chr1	63440770	63593721
EFCAB7	chr1	63523372	63572693
PGM1	chr1	63593276	63660245
ROR1	chr1	63774022	64181498
CACHD1	chr1	64470792	64693058
RAVER2	chr1	64745095	64833232
JAK1	chr1	64833229	64966504
AK4	chr1	65147549	65232145
DNAJC6	chr1	65248219	65415869
LEPROT	chr1	65420587	65436007
LEPR	chr1	65420652	65641559
PDE4B	chr1	65792514	66374579
SGIP1	chr1	66533383	66748299
TCTEX1D1	chr1	66752459	66778787
WDR78	chr1	66812885	66924887
MIER1	chr1	66924895	66988619
SLC35D1	chr1	66999332	67054099
SERBP1	chr1	67407810	67430415
GADD45A	chr1	67685061	67688338
GNG12	chr1	67701466	67833467
GNG12-AS1	chr1	67832303	68202987
DIRAS3	chr1	68045962	68051631
WLS	chr1	68098473	68233120
DEPDC1	chr1	68474152	68497221
LRRC7	chr1	69568398	70151945
LRRC40	chr1	70144805	70205620
SRSF11	chr1	70205682	70253052
ANKRD13C	chr1	70260588	70354734
HHLA3	chr1	70354805	70385339
CTH	chr1	70411218	70439851
PTGER3	chr1	70852353	71047808
ZRANB2	chr1	71063291	71081297
NEGR1	chr1	71395940	72282734
LRRIQ3	chr1	74026015	74198187
FPGT	chr1	74198212	74234086
ERICH3	chr1	74568111	74673738
CRYZ	chr1	74705482	74733408
TYW3	chr1	74733152	74766678
SLC44A5	chr1	75202131	75611116
ACADM	chr1	75724347	75787575
RABGGTB	chr1	75786197	75795079
ST6GALNAC3	chr1	76074719	76634601
PIGK	chr1	77088990	77219430
ZZZ3	chr1	77562416	77683419
USP33	chr1	77695987	77759852
NEXN	chr1	77888513	77943895
FUBP1	chr1	77944055	77979110
DNAJB4	chr1	77979175	78017964
GIPC2	chr1	77979542	78138449
PTGFR	chr1	78303884	78539749
IFI44L	chr1	78619922	78646145
IFI44	chr1	78649796	78664078
ADGRL4	chr1	78889764	79006718
ADGRL2	chr1	81306160	81992436
TTLL7	chr1	83865028	83999150
PRKACB	chr1	84078062	84238498
SAMD13	chr1	84298366	84389957
DNASE2B	chr1	84398532	84415018
RPF1	chr1	84479259	84497790
GNG5	chr1	84498325	84506565
CTBS	chr1	84549606	84574480
SSX2IP	chr1	84643707	84690803
LPAR3	chr1	84811602	84893213
MCOLN2	chr1	84925583	84997113
WDR63	chr1	84999147	85133138
MCOLN3	chr1	85018082	85048499
SYDE2	chr1	85156873	85201046
C1orf52	chr1	85249953	85259672
BCL10	chr1	85266248	85277090
DDAH1	chr1	85318481	85578363
CYR61	chr1	85580761	85583962
ZNHIT6	chr1	85649423	85708433
COL24A1	chr1	85729233	86156943
ODF2L	chr1	86346824	86396342
CLCA2	chr1	86424086	86456558
SH3GLB1	chr1	86704570	86748184
HS2ST1	chr1	86914648	87109998
LMO4	chr1	87328468	87348923
PKN2	chr1	88684222	88836255
GTF2B	chr1	88852932	88891944
RBMXL1	chr1	88979456	88992960
GBP3	chr1	89006666	89022894
GBP1	chr1	89052319	89065360
GBP2	chr1	89106132	89150456
GBP7	chr1	89131751	89176040
GBP4	chr1	89181148	89198932
GBP5	chr1	89258950	89272804
LRRC8B	chr1	89524836	89597864
FLJ27354	chr1	89583241	89632894
LRRC8C	chr1	89633072	89769903
LRRC8D	chr1	89821014	89936611
ZNF326	chr1	89995112	90035531
ZNF644	chr1	90915298	91022272
CDC7	chr1	91500893	91525764
TGFBR3	chr1	91680343	91906335
BRDT	chr1	91949371	92014426
BTBD8	chr1	92080305	92150882
KIAA1107	chr1	92166985	92184723
GLMN	chr1	92246402	92298987
RPAP2	chr1	92298965	92402056
GFI1	chr1	92474762	92486876
EVI5	chr1	92508696	92792404
FAM69A	chr1	92832737	92961522
MTF2	chr1	93079235	93139081
TMED5	chr1	93149742	93180728
CCDC18	chr1	93179919	93278730
DR1	chr1	93345888	93369498
FNBP1L	chr1	93448131	93554661
BCAR3	chr1	93561786	93847150
DNTTIP2	chr1	93866283	93879918
GCLM	chr1	93885205	93909456
ABCA4	chr1	93992835	94121132
ARHGAP29	chr1	94148988	94275068
ABCD3	chr1	94418455	94518666
F3	chr1	94529225	94541800
SLC44A3	chr1	94820342	94895246
CNN3	chr1	94896949	94927278
ALG14	chr1	94974407	95072945
TMEM56	chr1	95117338	95197607
RWDD3	chr1	95234155	95247225
PTBP2	chr1	96721665	96823738
DPYD	chr1	97077743	97921049
DPYD-AS1	chr1	97095923	97322955
SNX7	chr1	98661701	98760500
PLPPR5	chr1	98890245	99005032
PALMD	chr1	99645943	99694541
FRRS1	chr1	99708703	99766631
AGL	chr1	99850084	99924023
SLC35A3	chr1	99969351	100035637
MFSD14A	chr1	100038097	100083377
SASS6	chr1	100083563	100132955
TRMT13	chr1	100133150	100150497
LRRC39	chr1	100148449	100178273
DBT	chr1	100186919	100249834
RTCA-AS1	chr1	100264009	100266120
RTCA	chr1	100266207	100292769
CDC14A	chr1	100345025	100520277
VCAM1	chr1	100719742	100739045
EXTL2	chr1	100872372	100895998
SLC30A7	chr1	100896076	100981753
DPH5	chr1	100989623	101026088
S1PR1	chr1	101236888	101241518
COL11A1	chr1	102876467	103108496
RNPC3	chr1	103525691	103555239
AMY2B	chr1	103553815	103579534
PRMT6	chr1	107056679	107059294
VAV3	chr1	107571160	107965144
SLC25A24	chr1	108134036	108200849
FAM102B	chr1	108560089	108644900
HENMT1	chr1	108648290	108661526
PRPF38B	chr1	108692323	108701803
STXBP3	chr1	108746674	108809526
GPSM2	chr1	108875350	108934545
CLCC1	chr1	108929508	108963457
WDR47	chr1	108970214	109042113
TAF13	chr1	109062486	109076002
TMEM167B	chr1	109089803	109096934
SCARNA2	chr1	109100193	109100612
C1orf194	chr1	109105951	109113857
KIAA1324	chr1	109113679	109206781
SARS	chr1	109213918	109238169
CELSR2	chr1	109250019	109275750
PSRC1	chr1	109279556	109283186
MYBPHL	chr1	109292365	109307041
SORT1	chr1	109309568	109397951
PSMA5	chr1	109399031	109426427
ATXN7L2	chr1	109483479	109492804
CYB561D1	chr1	109494052	109502932
AMIGO1	chr1	109504175	109509738
GNAI3	chr1	109548611	109618321
AMPD2	chr1	109616104	109632051
GSTM4	chr1	109656081	109674836
GSTM2	chr1	109668022	109709551
GSTM1	chr1	109687814	109709039
GSTM3	chr1	109733932	109741038
CSF1	chr1	109910242	109930992
AHCYL1	chr1	109984686	110023741
STRIP1	chr1	110031577	110074641
KCNC4	chr1	110211343	110283100
RBM15	chr1	110338506	110346681
SLC16A4	chr1	110362848	110391082
LAMTOR5	chr1	110401249	110407942
KCNA3	chr1	110672465	110675033
CD53	chr1	110873154	110899928
LRIF1	chr1	110947185	110964079
DRAM2	chr1	111117333	111140216
CEPT1	chr1	111139627	111185102
DENND2D	chr1	111187174	111204535
CHI3L2	chr1	111200771	111243440
CHIA	chr1	111290862	111320566
PIFO	chr1	111346288	111353013
OVGP1	chr1	111414314	111427777
WDR77	chr1	111439890	111449376
ATP5F1	chr1	111448864	111462773
C1orf162	chr1	111473792	111478512
TMIGD3	chr1	111483348	111563962
ADORA3	chr1	111499429	111503760
RAP1A	chr1	111542218	111716691
FAM212B	chr1	111680630	111755824
DDX20	chr1	111755245	111768016
KCND3	chr1	111770662	111989155
CTTNBP2NL	chr1	112396181	112463456
WNT2B	chr1	112466541	112530165
ST7L	chr1	112523518	112620825
CAPZA1	chr1	112619173	112671619
MOV10	chr1	112673141	112700746
RHOC	chr1	112701106	112707434
PPM1J	chr1	112709994	112715477
SLC16A1	chr1	112911847	112957013
SLC16A1-AS1	chr1	112956415	113047055
LRIG2	chr1	113073209	113132260
MAGI3	chr1	113390749	113685923
PHTF1	chr1	113696831	113759489
RSBN1	chr1	113761832	113812476
PTPN22	chr1	113813811	113871759
AP4B1-AS1	chr1	113856635	113901237
BCL2L15	chr1	113878168	113887547
AP4B1	chr1	113894748	113905201
DCLRE1B	chr1	113905141	113914086
HIPK1-AS1	chr1	113924000	113929492
HIPK1	chr1	113929192	113977869
OLFML3	chr1	113979391	114035572
SYT6	chr1	114089291	114153919
TRIM33	chr1	114392777	114511160
BCAS2	chr1	114567557	114581639
DENND2C	chr1	114582848	114670422
NRAS	chr1	114704469	114716894
CSDE1	chr1	114716913	114758676
SIKE1	chr1	114769479	114780685
TSPAN2	chr1	115048011	115089500
NGF	chr1	115285918	115338236
VANGL1	chr1	115641953	115698224
SLC22A15	chr1	115976498	116070054
MAB21L3	chr1	116111755	116135240
ATP1A1	chr1	116372668	116410261
CD58	chr1	116514535	116571039
IGSF3	chr1	116574399	116667755
CD2	chr1	116754385	116769228
PTGFRN	chr1	116910057	116990358
CD101	chr1	117001750	117036476
TTF2	chr1	117060303	117107453
TRIM45	chr1	117111060	117122587
VTCN1	chr1	117143587	117210960
MAN1A2	chr1	117367449	117528872
FAM46C	chr1	117605934	117628372
GDAP2	chr1	117863485	117929630
WDR3	chr1	117929720	117966542
SPAG17	chr1	117953861	118185223
TBX15	chr1	118883046	118989556
WARS2	chr1	119031216	119140671
ZNF697	chr1	119619422	119647773
PHGDH	chr1	119648411	119744226
NOTCH2	chr1	119911553	120069626
SEC22B	chr1	120150898	120176515
NBPF26	chr1	120723923	120841481
LINC00623	chr1	120913275	121009291
FCGR1B	chr1	121087345	121096310
FAM72B	chr1	121167646	121185539
SRGAP2C	chr1	121184810	121392822
FAM72C	chr1	143955364	143971965
NBPF15	chr1	144421386	144461674
SRGAP2B	chr1	144887265	145095528
FAM72D	chr1	145096000	145112696
AC241585.2	chr1	145164099	145216058
NBPF20	chr1	145289900	145405778
GPR89A	chr1	145607990	145670648
CD160	chr1	145719471	145739288
RNF115	chr1	145738868	145824077
POLR3C	chr1	145824088	145842505
NUDT17	chr1	145845629	145848953
PIAS3	chr1	145848522	145859836
ANKRD35	chr1	145866560	145885866
ITGA10	chr1	145891208	145910189
PEX11B	chr1	145911350	145918837
RBM8A	chr1	145917714	145927678
LIX1L	chr1	145933423	145958001
ANKRD34A	chr1	145959442	145964582
POLR3GL	chr1	145964702	145978848
TXNIP	chr1	145992435	145996600
NBPF10	chr1	146064699	146144804
NOTCH2NL	chr1	146146203	146229026
NBPF12	chr1	146938744	146996202
PRKAB2	chr1	147155106	147172550
FMO5	chr1	147175351	147243050
CHD1L	chr1	147242641	147295766
LINC00624	chr1	147258885	147517875
BCL9	chr1	147541412	147626216
ACP6	chr1	147629652	147670496
GJA5	chr1	147756199	147773362
GPR89B	chr1	147928393	147993521
NBPF11	chr1	148102046	148152322
LINC01138	chr1	148290889	148519604
AC245100.1	chr1	148328999	148344636
PPIAL4G	chr1	148479824	148483679
NBPF14	chr1	148531385	148679751
PDE4DIP	chr1	148808181	149048286
NBPF9	chr1	149054027	149103561
NBPF19	chr1	149390623	149556361
LINC00869	chr1	149606334	149679523
FCGR1A	chr1	149782671	149792518
HIST2H2BF	chr1	149782689	149812373
HIST2H4A	chr1	149832659	149839767
HIST2H2AA3	chr1	149842188	149842736
HIST2H2AA4	chr1	149851061	149851624
HIST2H4B	chr1	149854045	149861210
HIST2H2BE	chr1	149884459	149886652
HIST2H2AC	chr1	149886975	149887364
HIST2H2AB	chr1	149887524	149887916
BOLA1	chr1	149887890	149900798
SV2A	chr1	149903318	149917882
SF3B4	chr1	149923317	149928344
MTMR11	chr1	149928651	149936869
OTUD7B	chr1	149937812	150010676
VPS45	chr1	150067293	150145327
PLEKHO1	chr1	150149183	150164720
ANP32E	chr1	150218417	150236156
APH1A	chr1	150265399	150269580
C1orf54	chr1	150268200	150280916
CIART	chr1	150282543	150287093
MRPS21	chr1	150293720	150308979
PRPF3	chr1	150321476	150353195
RPRD2	chr1	150363091	150476566
TARS2	chr1	150487364	150507609
ECM1	chr1	150508062	150513789
FALEC	chr1	150515757	150518032
ADAMTSL4	chr1	150549369	150560937
MCL1	chr1	150574551	150579738
ENSA	chr1	150600851	150629612
GOLPH3L	chr1	150646225	150697144
HORMAD1	chr1	150698060	150720888
CTSS	chr1	150730196	150765957
CTSK	chr1	150796208	150808323
ARNT	chr1	150809705	150876768
SETDB1	chr1	150926263	150964744
CERS2	chr1	150960583	150975004
ANXA9	chr1	150982017	150995634
BNIPL	chr1	151036570	151047600
C1orf56	chr1	151047740	151051986
CDC42SE1	chr1	151050971	151070325
MLLT11	chr1	151057758	151068497
GABPB2	chr1	151070578	151125542
SEMA6C	chr1	151131685	151146664
TNFAIP8L2	chr1	151156629	151159749
SCNM1	chr1	151156664	151170297
LYSMD1	chr1	151159748	151165948
VPS72	chr1	151169987	151195321
PIP5K1A	chr1	151197949	151249536
PSMD4	chr1	151254703	151267479
ZNF687	chr1	151281618	151292180
PI4KB	chr1	151291797	151327715
RFX5	chr1	151340640	151347357
SELENBP1	chr1	151364302	151372733
PSMB4	chr1	151399534	151401944
POGZ	chr1	151402724	151459465
CGN	chr1	151510510	151538692
TUFT1	chr1	151540305	151583583
SNX27	chr1	151612065	151699091
RIIAD1	chr1	151710433	151729805
MRPL9	chr1	151759643	151763564
OAZ3	chr1	151762899	151771334
TDRKH	chr1	151770107	151791416
RORC	chr1	151806071	151831872
C2CD4D	chr1	151837819	151840557
THEM4	chr1	151873584	151909808
S100A10	chr1	151982915	151994390
S100A11	chr1	152032506	152047907
TCHH	chr1	152106317	152115454
IVL	chr1	152908545	152911886
SPRR1B	chr1	153031202	153032900
S100A9	chr1	153357854	153361027
S100A12	chr1	153373706	153375649
S100A8	chr1	153390032	153391188
S100A6	chr1	153534599	153536244
S100A5	chr1	153537147	153541765
S100A4	chr1	153543613	153550136
S100A3	chr1	153547329	153549372
S100A2	chr1	153561108	153567890
S100A16	chr1	153606886	153613145
S100A14	chr1	153614255	153616986
S100A13	chr1	153618787	153631360
S100A1	chr1	153627926	153632039
CHTOP	chr1	153633982	153646306
SNAPIN	chr1	153658654	153661830
ILF2	chr1	153661788	153671048
NPR1	chr1	153678637	153693992
INTS3	chr1	153728067	153774808
SLC27A3	chr1	153774354	153780157
GATAD2B	chr1	153789030	153923360
DENND4B	chr1	153929501	153946696
CRTC2	chr1	153947669	153958625
SLC39A1	chr1	153959099	153968184
CREB3L4	chr1	153967534	153974363
JTB	chr1	153974269	153977688
RAB13	chr1	153981617	153986358
NUP210L	chr1	153992685	154155116
TPM3	chr1	154155304	154194648
C1orf189	chr1	154199372	154206333
C1orf43	chr1	154206706	154220637
UBAP2L	chr1	154220179	154271510
HAX1	chr1	154272511	154275875
ATP8B2	chr1	154325553	154351307
IL6R	chr1	154405193	154469450
SHE	chr1	154469772	154502113
TDRD10	chr1	154502219	154548147
UBE2Q1	chr1	154548577	154559028
ADAR	chr1	154582062	154627999
KCNN3	chr1	154697455	154870280
PMVK	chr1	154924734	154936991
PBXIP1	chr1	154944076	154956123
PYGO2	chr1	154957026	154963853
SHC1	chr1	154962298	154974395
CKS1B	chr1	154974653	154979249
FLAD1	chr1	154983338	154993111
ZBTB7B	chr1	155002630	155018522
DCST2	chr1	155018520	155033781
ADAM15	chr1	155050566	155062775
EFNA4	chr1	155063731	155069553
EFNA3	chr1	155078872	155087538
EFNA1	chr1	155127460	155134857
SLC50A1	chr1	155135344	155138857
DPM3	chr1	155139891	155140595
KRTCAP2	chr1	155169408	155173475
TRIM46	chr1	155173787	155184971
MUC1	chr1	155185824	155192916
THBS3	chr1	155195588	155209051
MTX1	chr1	155208699	155213824
GBA	chr1	155234452	155244699
FAM189B	chr1	155247205	155255483
SCAMP3	chr1	155255979	155262430
CLK2	chr1	155262868	155278491
HCN3	chr1	155277583	155289848
FDPS	chr1	155308748	155320666
RUSC1-AS1	chr1	155316863	155324176
RUSC1	chr1	155320896	155331114
ASH1L	chr1	155335268	155562807
ASH1L-AS1	chr1	155562042	155563944
MSTO1	chr1	155610205	155614967
YY1AP1	chr1	155659443	155689000
DAP3	chr1	155687960	155739010
GON4L	chr1	155749662	155859400
SYT11	chr1	155859509	155885199
RIT1	chr1	155897808	155911404
KIAA0907	chr1	155913043	155934400
ARHGEF2	chr1	155946851	156007070
SSR2	chr1	156009048	156020959
UBQLN4	chr1	156035301	156053794
LAMTOR2	chr1	156054752	156058510
RAB25	chr1	156061160	156070514
MEX3A	chr1	156072013	156081998
LMNA	chr1	156082573	156140089
SEMA4A	chr1	156147366	156177752
SLC25A44	chr1	156193932	156212796
PMF1	chr1	156212993	156240042
BGLAP	chr1	156241962	156243321
PAQR6	chr1	156243321	156248117
SMG5	chr1	156249224	156282825
TMEM79	chr1	156282935	156293185
GLMP	chr1	156290089	156295689
CCT3	chr1	156308968	156367873
TSACC	chr1	156337314	156346995
RHBG	chr1	156369212	156385219
C1orf61	chr1	156404250	156430701
MEF2D	chr1	156463727	156500828
IQGAP3	chr1	156525405	156572604
GPATCH4	chr1	156594487	156601496
AL365181.2	chr1	156637783	156641004
NES	chr1	156668763	156677397
CRABP2	chr1	156699606	156705816
ISG20L2	chr1	156721891	156728799
RRNAD1	chr1	156728442	156736960
MRPL24	chr1	156737303	156741590
HDGF	chr1	156742107	156766925
PRCC	chr1	156750610	156800817
SH2D2A	chr1	156806243	156816862
NTRK1	chr1	156815640	156881850
LRRC71	chr1	156920650	156933094
ARHGEF11	chr1	156934840	157045370
ETV3	chr1	157121191	157138474
FCRL5	chr1	157513377	157552520
FCRL3	chr1	157674321	157700857
FCRL2	chr1	157745733	157777132
FCRL1	chr1	157794403	157820105
CD5L	chr1	157830914	157898256
CD1D	chr1	158179947	158184896
CD1A	chr1	158254137	158258269
CD1C	chr1	158289786	158293630
CD1B	chr1	158327951	158331531
CD1E	chr1	158353696	158357553
MNDA	chr1	158831317	158849506
PYHIN1	chr1	158930796	158977054
IFI16	chr1	158999968	159055155
AIM2	chr1	159062484	159147096
ACKR1	chr1	159203307	159206500
FCER1A	chr1	159289714	159308224
DUSP23	chr1	159780932	159782543
FCRL6	chr1	159800511	159816251
SLAMF8	chr1	159826750	159837249
VSIG8	chr1	159854316	159862657
CFAP45	chr1	159872364	159900163
TAGLN2	chr1	159918107	159925732
IGSF9	chr1	159927039	159945604
SLAMF9	chr1	159951492	159954254
LINC01133	chr1	159961218	159984750
KCNJ10	chr1	159998651	160070483
PIGM	chr1	160027673	160031991
IGSF8	chr1	160091340	160098943
PEA15	chr1	160205337	160215376
DCAF8	chr1	160215715	160262531
PEX19	chr1	160276812	160286348
COPA	chr1	160289273	160343400
NCSTN	chr1	160343272	160358952
VANGL2	chr1	160400586	160428678
SLAMF6	chr1	160485030	160523262
CD84	chr1	160541095	160579516
SLAMF1	chr1	160608100	160647295
CD48	chr1	160678746	160711851
SLAMF7	chr1	160739057	160754821
LY9	chr1	160796074	160828261
CD244	chr1	160830160	160862855
ITLN1	chr1	160876539	160885170
F11R	chr1	160995211	161021348
TSTD1	chr1	161037631	161038990
USF1	chr1	161039251	161045977
ARHGAP30	chr1	161046946	161069970
KLHDC9	chr1	161098361	161100346
PFDN2	chr1	161100556	161118111
NIT1	chr1	161118086	161125445
DEDD	chr1	161120974	161132688
UFC1	chr1	161152776	161158856
USP21	chr1	161159450	161165723
PPOX	chr1	161166410	161178013
B4GALT3	chr1	161171310	161177968
ADAMTS4	chr1	161184308	161199056
NDUFS2	chr1	161197104	161214395
FCER1G	chr1	161215234	161220699
TOMM40L	chr1	161225939	161230744
NR1I3	chr1	161229666	161238302
PCP4L1	chr1	161258727	161285450
MPZ	chr1	161304735	161309972
SDHC	chr1	161314257	161375340
CFAP126	chr1	161364731	161367874
FCGR2A	chr1	161505430	161524013
HSPA6	chr1	161524540	161526910
FCGR3A	chr1	161541759	161550737
FCGR3B	chr1	161623196	161631963
FCGR2B	chr1	161663147	161678654
FCRLA	chr1	161706972	161714352
FCRLB	chr1	161721563	161728143
DUSP12	chr1	161749758	161757238
ATF6	chr1	161766294	161964070
OLFML2B	chr1	161983192	162023854
NOS1AP	chr1	162069774	162370475
C1orf226	chr1	162366908	162386818
SH2D1B	chr1	162395266	162412138
UHMK1	chr1	162497251	162529629
UAP1	chr1	162561506	162599842
DDR2	chr1	162631373	162787400
HSD17B7	chr1	162790702	162812817
CCDC190	chr1	162824458	162868815
RGS4	chr1	163068775	163076802
RGS5	chr1	163244505	163321894
NUF2	chr1	163266576	163355764
PBX1	chr1	164555584	164899296
MGST3	chr1	165630861	165661796
ALDH9A1	chr1	165662216	165698863
TMCO1	chr1	165724293	165827755
UCK2	chr1	165827531	165911618
POGK	chr1	166839447	166856344
TADA1	chr1	166856510	166876327
GPA33	chr1	167052836	167166479
POU2F1	chr1	167220829	167427345
CD247	chr1	167430640	167518610
CREG1	chr1	167529677	167553767
RCSD1	chr1	167630093	167706249
MPZL1	chr1	167721192	167791919
MPC2	chr1	167916729	167937040
DCAF6	chr1	167935783	168075843
GPR161	chr1	168079543	168137667
TIPRL	chr1	168178933	168202114
SFT2D2	chr1	168225938	168253025
TBX19	chr1	168281040	168314426
XCL2	chr1	168540765	168543997
XCL1	chr1	168576473	168582077
DPT	chr1	168695459	168729264
LINC00626	chr1	168786939	168792886
ATP1B1	chr1	169105697	169132722
NME7	chr1	169132531	169367967
BLZF1	chr1	169367970	169396540
CCDC181	chr1	169394870	169460669
SLC19A2	chr1	169463909	169486003
F5	chr1	169514166	169586588
SELP	chr1	169588849	169630193
C1orf112	chr1	169662007	169854080
SELL	chr1	169690667	169711698
METTL18	chr1	169792529	169794966
SCYL3	chr1	169849631	169894267
KIFAP3	chr1	169921326	170085208
GORAB	chr1	170532129	170553446
PRRX1	chr1	170662728	170739419
MROH9	chr1	170935471	171064765
FMO3	chr1	171090877	171117819
FMO2	chr1	171185208	171211230
FMO4	chr1	171314208	171342084
PRRC2C	chr1	171485551	171593511
VAMP4	chr1	171700160	171742247
METTL13	chr1	171781664	171814023
DNM3	chr1	171841498	172418466
DNM3OS	chr1	172136531	172144794
PIGC	chr1	172370189	172444086
C1orf105	chr1	172420688	172468831
SUCO	chr1	172532349	172611833
FASLG	chr1	172659018	172666874
TNFSF4	chr1	173183734	173207313
PRDX6	chr1	173477266	173488807
ANKRD45	chr1	173609561	173669862
KLHL20	chr1	173714941	173786702
CENPL	chr1	173799550	173824720
DARS2	chr1	173824503	173858546
GAS5-AS1	chr1	173863248	173863941
ZBTB37	chr1	173868082	173903549
RC3H1	chr1	173931214	174022297
RABGAP1L	chr1	174159410	174995308
CACYBP	chr1	174999163	175011715
MRPS14	chr1	175010789	175023425
KIAA0040	chr1	175156987	175192999
RFWD2	chr1	175944831	176207493
SEC16B	chr1	177923956	177984303
RASAL2-AS1	chr1	178091508	178093984
RASAL2	chr1	178094141	178484147
RALGPS2	chr1	178725147	178921841
FAM20B	chr1	179025804	179076562
TOR3A	chr1	179081377	179098023
ABL2	chr1	179099327	179229684
SOAT1	chr1	179293714	179358680
AXDND1	chr1	179365720	179554735
TOR1AIP2	chr1	179839967	179877803
TOR1AIP1	chr1	179882042	179925000
CEP350	chr1	179954738	180114880
QSOX1	chr1	180154834	180204030
ACBD6	chr1	180269653	180502954
XPR1	chr1	180632004	180890251
KIAA1614-AS1	chr1	180949699	180954887
STX6	chr1	180972712	181023121
MR1	chr1	181033425	181061938
IER5	chr1	181088712	181092899
GLUL	chr1	182381704	182392206
RNASEL	chr1	182573634	182589256
RGS16	chr1	182598623	182604408
NPL	chr1	182789293	182830384
DHX9	chr1	182839369	182887751
LAMC1	chr1	183023460	183145592
LAMC2	chr1	183186238	183244900
SMG7	chr1	183472216	183598246
NCF2	chr1	183555563	183590876
ARPC5	chr1	183620846	183635757
RGL1	chr1	183636085	183928531
APOBEC4	chr1	183646404	183653316
COLGALT2	chr1	183929854	184037729
TSEN15	chr1	184051677	184074212
C1orf21	chr1	184387058	184629020
EDEM3	chr1	184690231	184754913
FAM129A	chr1	184790724	184974550
RNF2	chr1	185045364	185102608
TRMT1L	chr1	185118098	185157072
SWT1	chr1	185157080	185291765
IVNS1ABP	chr1	185296388	185317329
HMCN1	chr1	185734551	186190949
TPR	chr1	186311652	186375693
C1orf27	chr1	186375838	186421378
PTGS2	chr1	186671791	186680427
PACERR	chr1	186680622	186681446
PLA2G4A	chr1	186828953	186988981
RGS18	chr1	192158457	192185815
RGS1	chr1	192575727	192580031
RGS13	chr1	192636138	192660306
RGS2	chr1	192809039	192812283
UCHL5	chr1	193012250	193060080
TROVE2	chr1	193059422	193091777
GLRX2	chr1	193096468	193106114
CDC73	chr1	193122017	193253901
CFH	chr1	196651878	196747504
CFHR3	chr1	196774795	196795406
ASPM	chr1	197084128	197146694
ZBTB41	chr1	197153680	197200542
DENND1B	chr1	197504748	197775696
C1orf53	chr1	197902647	197907367
NEK7	chr1	198156963	198322420
PTPRC	chr1	198638671	198757283
MIR181A1HG	chr1	198807493	198937429
LINC00862	chr1	200253419	200400705
ZNF281	chr1	200404940	200410056
KIF14	chr1	200551497	200620734
DDX59	chr1	200623896	200669969
CAMSAP2	chr1	200739558	200860704
KIF21B	chr1	200969390	201023700
ASCL5	chr1	201113953	201127184
TMEM9	chr1	201134772	201171574
PKP1	chr1	201283452	201332993
TNNT2	chr1	201359008	201377762
LAD1	chr1	201373244	201399915
TNNI1	chr1	201403768	201429866
PHLDA3	chr1	201464383	201469237
CSRP1	chr1	201483530	201509456
NAV1	chr1	201622885	201826969
IPO9-AS1	chr1	201688259	201829559
IPO9	chr1	201829141	201884294
SHISA4	chr1	201888680	201892306
LMOD1	chr1	201896452	201946588
TIMM17A	chr1	201955491	201970661
RNPEP	chr1	201982372	202006147
ELF3	chr1	202007945	202017188
ARL8A	chr1	202133404	202144743
PTPN7	chr1	202147013	202161588
LGR6	chr1	202193901	202319781
UBE2T	chr1	202331657	202341980
PPP1R12B	chr1	202348699	202592706
KDM5B	chr1	202724491	202809470
PCAT6	chr1	202810954	202812156
RABIF	chr1	202878957	202889135
KLHL12	chr1	202891100	202928636
ADIPOR1	chr1	202940823	202958572
CYB5R1	chr1	202961869	202967280
TMEM183A	chr1	203007386	203024848
PPFIA4	chr1	203026498	203078740
ADORA1	chr1	203090654	203167405
MYBPH	chr1	203167811	203175813
CHI3L1	chr1	203178931	203186749
CHIT1	chr1	203212827	203273641
LINC01353	chr1	203287152	203288801
LINC01136	chr1	203298758	203305309
BTG2	chr1	203305491	203309602
FMOD	chr1	203340628	203351489
PRELP	chr1	203475828	203491352
ATP2B4	chr1	203626561	203744081
LAX1	chr1	203765176	203776233
ZC3H11A	chr1	203795654	203854999
ZBED6	chr1	203795714	203854999
SNRPE	chr1	203861603	203870550
SOX13	chr1	204073115	204127743
ETNK2	chr1	204131062	204152003
REN	chr1	204154819	204190324
KISS1	chr1	204190341	204196486
GOLT1A	chr1	204198160	204214092
PLEKHA6	chr1	204218851	204377665
PPP1R15B	chr1	204403387	204411791
PIK3C2B	chr1	204422628	204494724
MDM4	chr1	204516379	204558120
NFASC	chr1	204828651	205022822
TMEM81	chr1	205083129	205084460
RBBP5	chr1	205086142	205122015
DSTYK	chr1	205142505	205211566
TMCC2	chr1	205228176	205273343
NUAK2	chr1	205302059	205321791
LEMD1	chr1	205381378	205457091
BLACAT1	chr1	205434886	205437879
CDK18	chr1	205504595	205532793
ELK4	chr1	205597556	205631962
SLC45A3	chr1	205657851	205680459
NUCKS1	chr1	205712819	205750276
RAB29	chr1	205767986	205775460
SLC41A1	chr1	205789093	205813748
PM20D1	chr1	205828022	205850132
RAB7B	chr1	205976740	206003461
CTSE	chr1	206009264	206023909
C1orf186	chr1	206037231	206102459
FAM72A	chr1	206186179	206204414
SRGAP2	chr1	206203345	206464443
IKBKE	chr1	206470476	206496889
RASSF5	chr1	206507530	206589448
EIF2D	chr1	206571292	206612463
DYRK3	chr1	206635536	206684419
MAPKAPK2	chr1	206684944	206734283
IL10	chr1	206767602	206772494
IL24	chr1	206897443	206904139
FCMR	chr1	206904386	206923247
PIGR	chr1	206928518	206946466
C1orf116	chr1	207018521	207032756
PFKFB2	chr1	207034366	207081024
YOD1	chr1	207043849	207052980
C4BPB	chr1	207088842	207099993
C4BPA	chr1	207104262	207144972
CD55	chr1	207321508	207386804
CR2	chr1	207454230	207489895
CR1	chr1	207496147	207640647
CR1L	chr1	207645113	207738416
CD46	chr1	207752057	207795513
C1orf132	chr1	207801518	207879096
CD34	chr1	207880972	207911402
PLXNA2	chr1	208022242	208244320
LAMB3	chr1	209614870	209652466
G0S2	chr1	209675420	209676388
HSD11B1	chr1	209686178	209734950
TRAF3IP3	chr1	209756032	209782320
C1orf74	chr1	209779208	209784559
IRF6	chr1	209785623	209806175
DIEXF	chr1	209828007	209857565
SERTAD4-AS1	chr1	210231456	210234047
SERTAD4	chr1	210232799	210246631
HHAT	chr1	210328252	210676296
RCOR3	chr1	211258377	211316385
TRAF5	chr1	211326615	211374946
LINC00467	chr1	211382803	211435333
SLC30A1	chr1	211571568	211578742
NEK2	chr1	211658657	211675630
LPGAT1	chr1	211743457	211830772
INTS7	chr1	211940399	212035542
DTL	chr1	212035553	212107400
PPP2R5A	chr1	212285537	212361863
TMEM206	chr1	212363931	212414901
NENF	chr1	212432887	212446379
ATF3	chr1	212565334	212620777
FAM71A	chr1	212624474	212626778
BATF3	chr1	212686418	212699985
NSL1	chr1	212726153	212791782
TATDN3	chr1	212791828	212816626
SPATA45	chr1	212830141	212847649
FLVCR1-AS1	chr1	212852108	212858088
FLVCR1	chr1	212858255	212899363
VASH2	chr1	212950520	212992037
ANGEL2	chr1	212992182	213015826
RPS6KC1	chr1	213051233	213274773
PROX1	chr1	213983181	214041502
SMYD2	chr1	214281102	214337131
PTPN14	chr1	214348696	214552449
CENPF	chr1	214603195	214664588
KCNK2	chr1	215005775	215237093
KCTD3	chr1	215567392	215621807
ESRRG	chr1	216503246	217137755
GPATCH2	chr1	217426992	217631082
SPATA17	chr1	217631324	217871696
RRP15	chr1	218285287	218337983
TGFB2-AS1	chr1	218344196	218345678
TGFB2	chr1	218346235	218444619
C1orf143	chr1	218510096	218525978
LYPLAL1	chr1	219173844	219212865
EPRS	chr1	219968601	220046658
BPNT1	chr1	220057482	220090462
IARS2	chr1	220094102	220148041
RAB3GAP2	chr1	220148293	220272454
MARK1	chr1	220528183	220664461
C1orf115	chr1	220689845	220699157
2019-03-02	chr1	220748225	220784815
2019-03-01	chr1	220786759	220819657
HLX	chr1	220879400	220885059
DUSP10	chr1	221701424	221742176
HHIPL2	chr1	222522258	222548103
TAF1A	chr1	222557902	222589933
TAF1A-AS1	chr1	222589825	222593032
MIA3	chr1	222618086	222668012
AIDA	chr1	222668013	222713210
BROX	chr1	222712553	222735196
FAM177B	chr1	222737207	222750805
DISP1	chr1	222872271	223005995
TLR5	chr1	223109406	223143282
SUSD4	chr1	223220819	223364202
CAPN8	chr1	223538007	223665734
CAPN2	chr1	223701593	223776018
TP53BP2	chr1	223779899	223845972
FBXO28	chr1	224114087	224162047
DEGS1	chr1	224175756	224193441
NVL	chr1	224227334	224330387
[truncated: 13,416 more rows]
