# Supplementary material for: Single-cell RNA sequencing reveals heterogeneous tumor and immune cell populations in early-stage lung adenocarcinomas harboring EGFR mutations
Source: Oncogene. 2020 Nov 3;40(2):355–68. doi: 10.1038/s41388-020-01528-0 (PMC7808940; doi:10.1038/s41388-020-01528-0)
Supplement: Supplementary file 3 — Supplementary Table S6 [file 41388_2020_1528_MOESM3_ESM.xls]

## Sheet: suppl_table_s6
Supplementary table S6 Upregulated genes in cells of advanced progressional states
gene_id	status	p_value	morans_test_statistic	morans_I	q_value
MALAT1	OK	0	202.463	0.520205	0
SCGB3A2	OK	0	192.882	0.495655	0
NEAT1	OK	0	178.026	0.457459	0
LY6E	OK	0	175.653	0.451364	0
AQP3	OK	0	167.771	0.431119	0
PIGR	OK	0	158.779	0.408011	0
EEF1D	OK	0	150.16	0.385815	0
NAPSA	OK	0	149.9	0.385161	0
SPINK1	OK	0	143.166	0.367865	0
NPC2	OK	0	139.155	0.357538	0
SLC34A2	OK	0	138.294	0.355355	0
MUC1	OK	0	129.056	0.331613	0
PEBP4	OK	0	126.284	0.324481	0
AGR3	OK	0	125.719	0.32304	0
COX6C	OK	0	124.033	0.318673	0
APLP2	OK	0	121.61	0.312475	0
PPDPF	OK	0	118.347	0.304054	0
NDUFB9	OK	0	116.854	0.300254	0
HLA-DRB5	OK	0	104.586	0.268725	0
ELF3	OK	0	101.735	0.261402	0
RNASE1	OK	0	99.4808	0.255604	0
HSP90AB1	OK	0	99.1877	0.254836	0
FOS	OK	0	99.0494	0.254494	0
TXN	OK	0	98.141	0.252151	0
ZFP36L1	OK	0	98.0546	0.251937	0
CLDN3	OK	0	97.752	0.251165	0
PLA2G1B	OK	0	96.0005	0.246643	0
LPCAT1	OK	0	93.8316	0.241088	0
ADGRF5	OK	0	93.7579	0.240894	0
MGP	OK	0	89.386	0.229652	0
SLC39A4	OK	0	88.3712	0.227054	0
VPS28	OK	0	87.7641	0.225494	0
PABPC1	OK	0	87.4972	0.224802	0
FOLR1	OK	0	86.7028	0.222767	0
JUN	OK	0	85.8372	0.22054	0
IGKC	OK	0	84.4071	0.216858	0
MAL2	OK	0	84.1264	0.216144	0
ENY2	OK	0	84.0505	0.215947	0
S100A13	OK	0	83.6364	0.214872	0
AC008268.1	OK	0	80.8651	0.207739	0
UQCRQ	OK	0	80.3779	0.206488	0
WSB1	OK	0	80.3068	0.206323	0
TM4SF1	OK	0	78.9007	0.202714	0
UQCRB	OK	0	78.8251	0.202511	0
